# Supplementary material for: Protective Effects of (-)-Butaclamol Against Gentamicin-Induced Ototoxicity: In Vivo and In Vitro Approaches
Source: Int J Mol Sci. 2025 Apr 28;26(9):4201. doi: 10.3390/ijms26094201 (PMC12071943; doi:10.3390/ijms26094201)
Supplement: Supplementary file 1 [file ijms-26-04201-s001.zip]

Archive with 1 entries (1 files):
- ijms-3519899-supplementary.pdf
